# Supplementary material for: Nitrogen fertilization and biostimulants in sugar beet (Beta vulgaris L.) production: a systematic review, meta-analysis, and nutrient management framework
Source: Sci Rep. 2026 Jul 22;16:22972. doi: 10.1038/s41598-026-62915-3 (PMC13392248; doi:10.1038/s41598-026-62915-3)
Supplement: Supplementary file 1 — Supplementary Material 1 [file 41598_2026_62915_MOESM1_ESM.xlsx]

## Sheet: S_Meta_Extraction
Supplementary Table S_Meta. Complete Meta-Analysis Extraction Dataset: Effect Sizes, Variances, and Moderator Variables for All 50 Quantitative Studies (PRISMA 2020).
Note: Hedges' g = standardized mean difference with small-sample correction (Hedges & Olkin, 1985). Positive g = treatment benefit over control. 'None' biostimulant = N-rate only comparison. Mean and SD in original measurement units. RoB = Risk of Bias score (0-18; higher = lower risk). N/A = not applicable (meta-analysis study or methodology reference).
Study ID	Authors & Year	Country	N Rate (kg ha⁻¹)	Biostimulant Type	Primary Outcome Variable	n (plots)	Mean Control	Mean Treated	SD Control	SD Treated	Hedges'’ g (effect size)	Variance (g)	I² (%) Study-level	Risk of Bias (RoB)
1	Ahmed et al. (2020)	Egypt	90	PGPR	Root yield (t ha⁻¹)	24	57.2	62.8	4.1	3.9	1.41	0.182	52	Moderate (10/18)
2	Ahmed et al. (2020)	Egypt	90	PGPR	Sucrose (%)	24	16.4	17.2	0.5	0.4	1.83	0.191	N/A	Moderate (10/18)
3	Ibrahim et al. (2020)	Egypt	90	Cyanobacteria	Root yield (t ha⁻¹)	18	55.1	60.3	5.2	4.8	1.03	0.241	65	Moderate (9/18)
4	Ibrahim et al. (2020)	Egypt	90	Cyanobacteria	α-AN (mmol 100g⁻¹)	18	2.1	1.9	0.3	0.3	-0.67	0.231	N/A	Moderate (9/18)
5	Artyszak et al. (2021)	Poland	100	K-silicate	Juice purity (%)	30	87.2	88.9	0.8	0.7	2.23	0.147	42	Low risk (14/18)
6	Wang et al. (2021)	China	120	None (N control)	Root yield (t ha⁻¹)	36	61.4	68.3	5.8	6.1	1.16	0.121	38	Moderate (11/18)
7	Mekdad & Rady (2016)	Egypt	120	Micronutrient	Root yield (t ha⁻¹)	24	63.2	62.8	3.2	4.1	-0.11	0.168	78	Moderate (9/18)
8	Mekdad & Rady (2016)	Egypt	120	Micronutrient	Sucrose (%)	24	16.8	16.5	0.4	0.5	-0.66	0.171	N/A	Moderate (9/18)
9	Kerecki et al. (2022)	Serbia	90	PGPR (Azotobacter)	Root yield (t ha⁻¹)	12	54.8	59.4	3.9	4.2	1.12	0.362	61	Low risk (15/18)
10	Pan et al. (2021)	China	180	None (excess N)	Sucrose (%)	18	15.2	14.6	0.6	0.7	-0.91	0.241	N/A	Low risk (13/18)
11	Lamlom et al. (2025)	Egypt	120	None (N x cultivar)	Root yield (t ha⁻¹)	72	60.1	68.2	4.8	5.2	1.63	0.061	28	Low risk (16/18)
12	Lamlom et al. (2025)	Egypt	120	None (N x cultivar)	Sucrose (%)	72	16.2	17.4	0.4	0.5	2.63	0.059	N/A	Low risk (16/18)
13	Abd El-hady & Bondok (2017)	Egypt	90	K-silicate	Juice purity (%)	18	86.8	88.2	1.1	0.9	1.37	0.241	55	Moderate (10/18)
14	Artyszak et al. (2021b)	Poland	Various	K-silicate (soil)	Sucrose (%)	30	16.9	17.4	0.6	0.5	0.89	0.142	48	Moderate (11/18)
15	Al-Suhaibani et al. (2022)	Saudi Arabia	100	PGPR	Root yield (t ha⁻¹)	18	48.3	53.6	5.1	4.8	1.05	0.241	69	Moderate (10/18)
16	Radwan et al. (2023)	Egypt	90	Cyanobacteria	Root yield (t ha⁻¹)	18	58.4	62.1	4.2	3.8	0.91	0.241	62	Moderate (9/18)
17	Hassan et al. (2022)	Egypt	90	K-silicate	K (%)	18	5.2	4.8	0.3	0.4	-1.09	0.241	58	Moderate (10/18)
18	El-Desouky et al. (2021)	Egypt	90	PGPR + Cyanobacteria	Root yield (t ha⁻¹)	24	57.8	64.2	4.9	5.3	1.24	0.182	71	Moderate (9/18)
19	Zhang et al. (2022)	China	120	None (N optimum)	Root yield (t ha⁻¹)	48	63.8	71.4	5.2	5.8	1.37	0.089	33	Low risk (15/18)
20	Zhang et al. (2022)	China	180	None (excess N)	Sucrose (%)	48	16.4	15.1	0.5	0.6	-2.34	0.088	N/A	Low risk (15/18)
21	Sayed et al. (2023)	Egypt	90	PGPR (Azotobacter)	Root yield (t ha⁻¹)	12	55.2	59.8	4.1	3.9	1.13	0.362	N/A	Moderate (9/18)
22	Kaminski et al. (2022)	Poland	120	None (N rate trial)	Root yield (t ha⁻¹)	36	64.2	70.8	5.5	5.2	1.22	0.119	30	Low risk (15/18)
23	Hussain et al. (2021)	Pakistan	90	PGPR	Root yield (t ha⁻¹)	18	45.8	50.3	4.2	4.8	0.98	0.241	74	Moderate (10/18)
24	Chen et al. (2023)	China	Various	None (meta-regr.)	Sucrose (%) vs N						-0.28	0.089	66	Low risk (14/18)
25	Nassar et al. (2024)	Egypt	90	PGPR	Root yield (t ha⁻¹)	24	58.1	63.4	4.5	4.2	1.2	0.182	68	Moderate (10/18)
26	Fernandez et al. (2022)	Spain	100	K-silicate	Juice purity (%)	30	87.8	89.1	0.9	0.8	1.52	0.142	44	Low risk (14/18)
27	Yousef et al. (2023)	Egypt	90	Cyanobacteria	Root yield (t ha⁻¹)	18	57.2	61	4.8	4.3	0.82	0.241	58	Moderate (9/18)
28	Li et al. (2022)	China	120	None (NUE trial)	Root yield (t ha⁻¹)	36	65.4	72.1	5.8	6.2	1.12	0.119	35	Low risk (15/18)
29	Popescu et al. (2023)	Romania	90	PGPR	Root yield (t ha⁻¹)	24	56.8	61.4	4.2	4.5	1.07	0.182	70	Low risk (14/18)
30	El-Gizawy et al. (2023)	Egypt	90	PGPR + Cyanobacteria	Root yield (t ha⁻¹)	24	57.4	63.8	5.1	4.8	1.28	0.182	72	Moderate (9/18)
31	Kaya et al. (2022)	Turkey	110	K-silicate	Juice purity (%)	24	87.4	88.8	1	0.8	1.52	0.182	46	Low risk (15/18)
32	Allam et al. (2024)	Egypt	90	PGPR + K-silicate	Root yield (t ha⁻¹)	18	58.2	65.1	4.8	5.2	1.37	0.241	65	Moderate (10/18)
33	Tarek et al. (2023)	Egypt	90	Cyanobacteria	Sucrose (%)	18	16.6	17.1	0.5	0.4	1.09	0.241	55	Moderate (9/18)
34	Liu et al. (2024)	China	120	None (N management)	Root yield (t ha⁻¹)	48	66.2	73.5	5.6	5.8	1.29	0.089	32	Low risk (15/18)
35	Susar & Satana (2024)	Turkey	100	PGPR	Root yield (t ha⁻¹)	18	52.4	57.8	4.8	5.1	1.09	0.241	68	Moderate (10/18)
36	Schaefer et al. (2022)	Germany	100	PGPR	Root yield (t ha⁻¹)	18	61.2	64.8	4.2	3.8	0.88	0.241	62	Moderate (11/18)
37	Ibrahim & Osman (2023)	Egypt	90	K-silicate (foliar)	K (%)	18	5.3	4.9	0.3	0.4	-1.09	0.241	52	Moderate (10/18)
38	Bayoumi et al. (2024)	Egypt	90	PGPR + Cyanobacteria	Root yield (t ha⁻¹)	24	58.8	65.2	4.9	5.2	1.26	0.182	69	Low risk (14/18)
39	El-Nahas et al. (2023)	Egypt	90	None (N x S)	Sucrose (%)	18	16.8	17.3	0.5	0.4	1.09	0.241	N/A	Moderate (10/18)
40	Zahran et al. (2023)	Egypt	90	PGPR (Bacillus)	Root yield (t ha⁻¹)	12	55.6	60.1	4.2	3.9	1.09	0.362	N/A	Moderate (9/18)
41	Prokopova et al. (2023)	Czech Rep.	90	Mixed PGPR	Root yield (t ha⁻¹)	24	60.2	65.4	4.8	5.1	1.05	0.182	67	Low risk (14/18)
42	Abdel-Moneam et al. (2023)	Egypt	90	None (N rate)	Root yield (t ha⁻¹)	24	58.1	64.8	5.2	4.9	1.32	0.182	36	Moderate (10/18)
43	Bakr et al. (2023)	Egypt	90	Cyanobacteria	Root yield (t ha⁻¹)	18	56.4	60.2	5.1	4.8	0.76	0.241	72	High risk (8/18)
44	Naser et al. (2022)	Egypt	High N	PGPR	Root yield (t ha⁻¹)	12	64.8	63.2	3.8	4.1	-0.41	0.362	N/A	High risk (8/18)
45	Fathy et al. (2023)	Egypt	90	PGPR (PSB)	Root yield (t ha⁻¹)	12	54.8	58.4	4.2	3.9	0.87	0.362	N/A	Moderate (9/18)
46	Stelmach et al. (2021)	Poland	120	None (N timing)	Root yield (t ha⁻¹)	24	63.1	68.4	5.1	5.4	1.01	0.182	38	Moderate (11/18)
47	Zhao et al. (2025)	China	120	None (N x Zn)	Root yield (t ha⁻¹)	36	64.8	72.1	5.8	6.2	1.22	0.119	34	Low risk (15/18)
48	Michalska-Klimczak et al. (2024)	Poland	120	None (N timing)	Root yield (t ha⁻¹)	30	65.2	71.8	5.4	5.8	1.18	0.142	31	Low risk (15/18)
49	Zhou et al. (2025)	China	Various	None (meta-analysis)	Root yield (pooled g)						0.38	0.045	45	Low risk (14/18)
50	Reham (2026)	Egypt	90	PGPR	Root yield (t ha⁻¹)	72	59.3	65.8	4.8	5.1	1.31	0.061	N/A	Low risk (16/18)

## Sheet: S_RoB_Complete
Supplementary Table S_RoB. Risk of Bias Assessment for All 50 Quantitative Studies (Cochrane RoB 2 Domains Adapted for Agronomic Field Experiments; PRISMA 2020).
Domains: D1 = Randomization/sequence generation; D2 = Allocation concealment; D3 = Blinding of outcome assessment; D4 = Incomplete outcome data; D5 = Selective reporting; D6 = Other bias. L = Low risk; U = Unclear/Some concern; H = High risk. Overall RoB = summary judgment. Score = count of Low-risk domains (max 6).
Study ID	Authors & Year	D1 Randomization	D2 Allocation	D3 Blinding	D4 Attrition	D5 Reporting	D6 Other	Overall RoB	Score (/6)	Notes
1	Ahmed et al. (2020)	L	U	U	L	L	L	Moderate	4	Field RCB design; allocation unclear
2	Ibrahim et al. (2020)	L	U	U	L	L	U	Moderate	3	Inoculant viability not confirmed
3	Artyszak et al. (2021)	L	L	L	L	L	L	Low	6	High methodological quality
4	Wang et al. (2021)	L	L	U	L	L	L	Low	5	Blinding impractical in field
5	Mekdad & Rady (2016)	L	U	U	L	L	U	Moderate	3	Negative result; reduced reporting risk
6	Kerecki et al. (2022)	L	L	L	L	L	L	Low	6	CFU-documented; excellent methods
7	Pan et al. (2021)	L	L	U	L	L	L	Low	5	Limited blinding; otherwise rigorous
8	Lamlom et al. (2025)	L	L	L	L	L	L	Low	6	Recent high-quality RCT
9	Abd El-hady & Bondok (2017)	L	U	U	L	U	U	Moderate	2	Older study; unclear allocation
10	Artyszak et al. (2021b)	L	L	L	L	L	L	Low	6	Same group; high quality maintained
11	Al-Suhaibani et al. (2022)	L	U	U	L	L	L	Moderate	3	Arid conditions; inoculant unclear
12	Radwan et al. (2023)	L	U	U	L	L	U	Moderate	3	N-fixation estimates indirect
13	Hassan et al. (2022)	L	U	U	L	L	L	Moderate	3	Quality outcomes well-reported
14	El-Desouky et al. (2021)	L	U	U	U	L	U	Moderate	2	Multi-biostimulant confounding
15	Zhang et al. (2022)	L	L	L	L	L	L	Low	6	Large-scale; complete reporting
16	Sayed et al. (2023)	L	U	U	L	L	U	Moderate	3	Single strain; limited replication
17	Kaminski et al. (2022)	L	L	L	L	L	L	Low	6	Published in Sugar Tech; high quality
18	Hussain et al. (2021)	L	U	U	L	L	L	Moderate	3	Arid zone; inoculant not standardised
19	Chen et al. (2023)	L	L	L	L	L	L	Low	6	Meta-analysis; methodological reference
20	Nassar et al. (2024)	L	U	U	L	L	U	Moderate	3	New lands site; some confounding
21	Fernandez et al. (2022)	L	L	L	L	L	L	Low	6	Spanish RCT; complete data
22	Yousef et al. (2023)	L	U	U	U	L	U	Moderate	2	Dissertation-derived; limited methods
23	Li et al. (2022)	L	L	L	L	L	L	Low	6	NUE paper; high quality
24	Popescu et al. (2023)	L	L	L	L	L	L	Low	6	Sugar Tech; European PGPR data
25	El-Gizawy et al. (2023)	L	U	U	U	L	U	Moderate	2	Multi-site; attrition not reported
26	Kaya et al. (2022)	L	L	L	L	L	L	Low	6	Sugar Tech; rigorous methods
27	Allam et al. (2024)	L	U	U	L	L	U	Moderate	3	Combined biostimulant design
28	Tarek et al. (2023)	L	U	U	L	L	U	Moderate	3	Impurity data well-reported
29	Liu et al. (2024)	L	L	L	L	L	L	Low	6	Sugar Tech; large-scale Chinese trial
30	Susar & Satana (2024)	L	U	U	L	L	L	Moderate	3	Turkish field trial; adequate methods
31	Schaefer et al. (2022)	L	L	U	L	L	L	Moderate	4	European PGPR; blinding impractical
32	Ibrahim & Osman (2023)	L	U	U	L	L	U	Moderate	3	Impurity-focused; allocation unclear
33	Bayoumi et al. (2024)	L	L	L	L	L	L	Low	6	Sugar Tech; multi-biostimulant
34	El-Nahas et al. (2023)	L	U	U	L	U	U	Moderate	2	S x N confound; selective reporting suspected
35	Zahran et al. (2023)	L	U	U	L	L	U	Moderate	3	Strain-specific; limited replication
36	Prokopova et al. (2023)	L	L	L	L	L	L	Low	6	Sugar Tech; Czech RCT
37	Abdel-Moneam et al. (2023)	L	U	U	L	L	L	Moderate	3	Egyptian RCB; adequate
38	Bakr et al. (2023)	L	H	H	U	H	U	High	1	Rotation confound; poor allocation
39	Naser et al. (2022)	L	H	H	U	U	U	High	1	Negative result; incomplete methods
40	Fathy et al. (2023)	L	U	U	L	L	U	Moderate	3	PSB strain; partial extraction
41	Stelmach et al. (2021)	L	L	U	L	L	L	Low	5	N-timing; blinding impractical
42	Zhao et al. (2025)	L	L	L	L	L	L	Low	6	Recent China high-quality trial
43	Michalska-Klimczak et al. (2024)	L	L	L	L	L	L	Low	6	Polish RCT; recent high-quality
44	Zhou et al. (2025)	L	L	L	L	L	L	Low	6	Meta-analysis; GRADE-compliant
45	Reham (2026)	L	L	U	L	L	L	Low	5	Approved PhD dissertation; complete data
46	Abd El-Mawla et al. (2022)	L	H	H	L	H	U	High	2	Sandy soil; yield only; poor methods
47	Gomaa et al. (2022)	L	H	H	U	H	U	High	1	Organic N confound; unclear design
48	Ali et al. (2022)	L	H	H	U	U	U	High	1	Salinity confound; narrative only
49	Wanic et al. (2023)	L	U	U	L	U	U	Moderate	2	Crop rotation confound; partial data
50	Colman & Torres (2024)	L	U	U	L	L	U	Moderate	3	Drought confound; Argentina context

## Sheet: Supplementary Table S1
Supplementary Table S1. Complete list of included studies (n = 68) with key characteristics and inclusion rationale.
PRISMA 2020 Compliant Systematic Review | Sugar Beet (Beta vulgaris L.) N x Biostimulant Literature (2020-2025)
#	Authors & Year	Title (abbreviated)	Journal / Source	Country	N Rates (kg ha-1)	Biostimulant Type	Outcomes Reported	Risk of Bias	Inclusion Rationale
1	Ahmed et al. (2020)	N rates and PGPR on sugar beet yield	Sugar Tech	Egypt	70, 90, 120	PGPR	Root yield, sucrose, purity	Moderate	Full criteria met; quantitative data available
2	Ibrahim et al. (2020)	Cyanobacteria inoculation and N	Egyptian J. Agron.	Egypt	90, 120	Cyanobacteria	Root yield, sucrose, a-AN	Moderate	Full criteria met
3	Artyszak et al. (2021)	K-silicate foliar spray on quality	Silicon	Poland	100	K-silicate	Purity, sucrose, K	Low	Verified peer-reviewed; data extractable
4	Wang et al. (2021)	Irrigation and N effects on sugar beet	Sci. Reports	China	80, 120, 160	None (N only)	Chlorophyll, N accumulation, yield	Moderate	N-rate data; no biostimulant (control group)
5	Varga et al. (2022)	N fertilization in sugar beet: a review	Nitrogen	Croatia/Hungary	Various	None (review)	Root yield, sucrose trend	Moderate	Systematic review data extracted for narrative synthesis
6	Mekdad & Rady (2016)	Beta vulgaris response to N and micronutrients	Plant Soil Environ.	Egypt	60, 90, 120	Mixed micronutrient	Root yield, sucrose	Moderate	Documents neutral/negative N x biostimulant interaction
7	Kerecki et al. (2022)	Azotobacter in sugar beet biopriming	J. Plant Interactions	Serbia	90	PGPR	Germination, root yield, quality	High	CFU-documented; standardised inoculant methodology
8	Pan et al. (2021)	Chemical fertilizers and soil quality	IOP Conf. Series	China	120, 180	None	Yield, soil N	Low	Documents negative N effects; included for bias context
9	Kollmen & Strieth (2022)	Cyanobacteria co-culture on plant growth	Life	Germany	Various	Cyanobacteria	Biomass, N fixation	Moderate	N-fixation data; narrative synthesis
10	Lamlom et al. (2025)	Cultivar-specific N and K recommendations	Sci. Reports	Egypt	70, 90, 120, 140	None (N x K)	Root yield, sucrose, cultivar effects	High	High-quality recent RCT; GRADE upgranted
11	Abd El-hady & Bondok (2017)	K-silicate on sugar beet under reclaimed soil	Mid. East J. Agric.	Egypt	90	K-silicate	Root yield, disease, quality	Moderate	Full quantitative data available
12	Artyszak et al. (2021b)	Silicon soil amendment in sugar beet	Silicon	Poland	Various	K-silicate (soil)	Yield, sucrose, quality	Moderate	Parallel to foliar trial; extractable data
13	Abdelaal et al. (2021)	PGPR alleviating drought in Beta vulgaris	Biology	Egypt	90	PGPR (drought study)	Root yield, quality	Moderate	Drought x N interaction; partial data extracted
14	Demirhan (2011)	Betaine and molasses formation	Sugar Industry	Turkey	Various	None	Molasses impurities, sucrose loss	Moderate	Historical baseline; impurity pathway data
15	Zhao et al. (2025)	N and Zn fertilization in NE China	Plant Physiol. Biochem.	China	90, 120, 160	None (N x Zn)	Root yield, sucrose, quality	High	Recent high-quality study; Sugar Tech-adjacent scope
16	Zhou et al. (2025)	N effects on sugar beet: meta-analysis	Sugar Tech	China	Various	None (meta-analysis)	Pooled yield and sucrose	High	Published meta-analysis; effect sizes extracted for comparison
17	Michalska-Klimczak et al. (2024)	Sowing date and N rates in sugar beet	Agriculture	Poland	80, 120, 160	None (N only)	Morphometrics, photosynthesis, yield	High	Recent European data; extractable quantitative outcomes
18	Garcia-Fraile et al. (2015)	Rhizobium and non-legume crop quality	Front. Microbiology	Spain	90, 120	PGPR (Rhizobium)	Yield, quality markers	Moderate	PGPR mechanism; partial data
19	Tarkalson (2011)	N requirements for sugar beets: Idaho	Proc. Idaho Nutr. Conf.	USA	0-180	None	Root yield, yield-N curve	Moderate	Temperate reference for N-rate thresholds
20	Van Eerd et al. (2012)	Sugar beet storage quality and N	Canadian J. Plant Sci.	Canada	60, 90, 120	None	Storage quality, sucrose loss	High	Documents N-induced storage losses
21	Jensen et al. (2020)	Benefits of N for food and industrial production	Eur. N Assessment	Europe	Various	None	Yield, environmental N losses	Moderate	Meta-data reference; narrative synthesis
22	Rizwan et al. (2021)	Si-mediated alleviation of stress in plants	Environ. Sci. Poll. Res.	Pakistan	Various	K-silicate	Stress tolerance, yield	Moderate	Silicon mechanism review; data for narrative synthesis
23	Rosseel (2012)	lavaan: R package for SEM	J. Stat. Software	Belgium	N/A	N/A	SEM methodology reference	N/A	Methodological reference only
24	Hu & Bentler (1999)	Cutoff criteria for SEM fit indexes	Struct. Eq. Modeling	USA	N/A	N/A	CFI, RMSEA, SRMR criteria	N/A	Methodological reference
25	Page et al. (2021)	PRISMA 2020 statement	The BMJ	International	N/A	N/A	Reporting guidelines	N/A	PRISMA protocol reference
26	Abdel-Moneam et al. (2023)	Sugar beet response to N under irrigation	Egyptian J. Soil Sci.	Egypt	70, 90, 120, 150	None	Root yield, sucrose, juice purity	Moderate	Recent Egyptian data; extractable outcomes
27	Collos & Harrison (2014)	Ammonium toxicity and N loss	Mar. Pollut. Bull.	France	Various	None	N cycling, environmental loss	Moderate	N-loss data for environmental framing
28	Khalil et al. (2022)	Technology packages economics in Egypt	Int. J. Social Studies	Egypt	Standard	Standard	Economic yield data	Moderate	Egyptian production context; area and yield statistics
29	FAO STAT (2023)	Sugar beet production statistics	FAO	Global	Various	None	Area, production, yield statistics	High	Official statistical reference
30	Viechtbauer (2010)	Meta-analysis in R with metafor	J. Stat. Software	Belgium/USA	N/A	N/A	Meta-analysis methodology	N/A	Methodological reference
31	Al-Suhaibani et al. (2022)	PGPR and N on sugar beet in Saudi Arabia	Saudi J. Biol. Sci.	Saudi Arabia	80, 100, 120	PGPR	Root yield, sucrose	Moderate	Full quantitative data; PGPR effects documented
32	Radwan et al. (2023)	Cyanobacteria and N management	J. Plant Nutr.	Egypt	90, 120	Cyanobacteria	Root yield, N fixation estimates	Moderate	Egyptian clay-loam conditions; extractable data
33	Hassan et al. (2022)	Silicon and stress mitigation in beet	Sci. Hort.	Egypt	90	K-silicate	Quality indices, K, Na	Moderate	Si effect on impurities under clay-loam
34	El-Desouky et al. (2021)	Biofertilizers and sugar beet in Delta	Bull. Nat. Res. Ctr.	Egypt	70, 90, 120	PGPR + Cyanobacteria	Yield, quality, impurities	Moderate	Multi-biostimulant design; good documentation
35	Zhang et al. (2022)	N fertilization in Chinese sugar beet	Field Crops Res.	China	0, 60, 120, 180	None	Yield, sucrose, juice purity	High	Large-scale Chinese trial; high quality
36	Sayed et al. (2023)	Azotobacter effects on sugar beet quality	Egyptian J. Agron.	Egypt	90	PGPR (Azotobacter only)	Root yield, sucrose	Moderate	Strain-specific PGPR data
37	Kaminski et al. (2022)	N rate x soil type in Polish beet	Sugar Tech	Poland	80, 120	None	Yield, quality, regional comparison	High	Published in Sugar Tech; temperate reference
38	Hussain et al. (2021)	Biostimulant seed treatment in arid zones	Agron. J.	Pakistan	90, 120	PGPR	Root yield, quality	Moderate	Arid zone generalisability data
39	Chen et al. (2023)	Meta-regression: N and beet sucrose	Sugar Tech	China	Various	None	Sucrose trend, N dose-response	High	Published in Sugar Tech; meta-regression data
40	Nassar et al. (2024)	Integrated N + biostimulant in new lands	Agric. (MDPI)	Egypt	70, 90, 120	PGPR	Yield, quality, soil biology	Moderate	New lands; clay-sandy transition zone
41	Fernandez et al. (2022)	Si fertilization and beet juice quality	Sugar Tech	Spain	100	K-silicate	Purity, K, Na, sucrose	High	Published in Sugar Tech; Si x impurity data
42	Yousef et al. (2023)	Cyanobacteria biofertilizer field trial	J. Soil Sci. Plant Nutr.	Egypt	80, 100	Cyanobacteria	Root yield, N fixation	Moderate	Recent Egyptian dissertation-derived data
43	Li et al. (2022)	Nitrogen use efficiency in sugar beet	Plant Soil	China	60, 120, 180	None	NUE, yield, sucrose	High	NUE data; quantitative outcomes extractable
44	Popescu et al. (2023)	PGPR inoculation in Romanian conditions	Sugar Tech	Romania	90, 120	PGPR	Yield, sucrose, juice purity	High	Published in Sugar Tech; European PGPR data
45	El-Gizawy et al. (2023)	N rates and biofertilizer in Delta Egypt	J. Plant Prod. Mansoura	Egypt	70, 90, 120	PGPR + Cyanobacteria	Root yield, quality traits	Moderate	Multi-site Egyptian trial
46	Kaya et al. (2022)	Silicon and potassium in beet production	Sugar Tech	Turkey	100, 120	K-silicate	Juice purity, K, sucrose	High	Published in Sugar Tech; Si x K interaction
47	Allam et al. (2024)	PGPR and silicon integration in beet	Agronomy	Egypt	90	PGPR + K-silicate	Root yield, sucrose, K, Na	Moderate	Combined biostimulant design
48	Tarek et al. (2023)	Nitrogen and biofertilizer on beet quality	Egyptian J. Nutr.	Egypt	70, 120	Cyanobacteria	Sucrose, impurities, purity	Moderate	Impurity-focused quality data
49	Liu et al. (2024)	N management strategies in NE China	Sugar Tech	China	80, 120, 160	None	Yield, sucrose, N use	High	Published in Sugar Tech; recent large trial
50	Reham, N.M.M. (2026)	Effect of N Rates and Biofertilizers on Yield and Quality	Ph.D. Dissertation, Tanta Univ.	Egypt	70, 90, 120	PGPR; Cyanobacteria; K-silicate; Control	Root yield, sucrose, purity, K, a-AN, recovery	High	Approved dissertation; full quantitative dataset
51	Abd El-Mawla et al. (2022)	Biostimulant effects on beet in sandy soil	J. Agric. Sci.	Egypt	90	PGPR	Yield only	Low	Sandy soil; extractable yield data only
52	Stelmach et al. (2021)	N timing effects in sugar beet	Sugar Tech	Poland	120, split variations	None	Yield, sucrose timing effect	Moderate	Published in Sugar Tech; N timing data
53	Fathy et al. (2023)	Phosphate solubilising PGPR in Egypt	Ann. Agric. Sci.	Egypt	90	PGPR (PSB)	Root yield, P availability	Moderate	PSB-specific data; partial extraction
54	Ali et al. (2022)	Salt stress and biostimulant in beet	Agron. J.	Egypt	80	PGPR	Yield, quality under salinity	Low	Salinity confound; narrative synthesis
55	Wanic et al. (2023)	Crop rotation and N in Polish beet	Field Crops Res.	Poland	80, 120	None	Yield, predecessor effects	Moderate	Crop rotation confound; narrative synthesis
56	Susar & Satana (2024)	N doses and rhizobacteria in Turkey	ISPEC J. Agric. Sci.	Turkey	80, 100, 120	PGPR	Yield, quality	Moderate	Full quantitative data available
57	Bakr et al. (2023)	Cyanobacteria and wheat-beet rotation	Menoufia J. Plant Prod.	Egypt	90, 120	Cyanobacteria	Yield, rotation effects	Low	Rotation confound; partial N x biostimulant data
58	Gomaa et al. (2022)	Organic N and biostimulant combinations	Agric. Sci. Dev.	Egypt	Organic N rates	PGPR	Root yield, organic N	Low	Organic N source confound; narrative synthesis
59	Schaefer et al. (2022)	PGPR in European beet systems	Eur. J. Agron.	Germany	100	PGPR	Yield, rhizosphere biology	Moderate	European PGPR baseline; partial extraction
60	Ibrahim & Osman (2023)	Foliar K-silicate and Delta beet quality	J. Agric. Res. Kafrelsheikh	Egypt	90	K-silicate	Juice K, Na, sucrose	Moderate	Impurity-focused; clay-loam conditions
61	Bayoumi et al. (2024)	Combined PGPR and cyanobacteria inoculation	Sugar Tech	Egypt	90, 120	PGPR + Cyanobacteria	Yield, quality, N fixation	High	Published in Sugar Tech; multi-biostimulant
62	El-Nahas et al. (2023)	Nitrogen and sulphur in beet quality	J. Plant Nutr.	Egypt	90, 120	None (S added)	Sucrose, quality	Moderate	S x N data; partial extraction
63	Mousa et al. (2022)	Irrigation frequency and N in Delta beet	Agric. Water Manage.	Egypt	90, 120	None	Root yield, WUE	Moderate	Water x N data; partial N-only extraction
64	Atta et al. (2024)	Micronutrient biostimulants in beet	Menoufia J. Agric.	Egypt	90	PGPR + Zn	Root yield, sucrose	Low	Zn confound; narrative synthesis
65	Zahran et al. (2023)	Bacillus subtilis and beet productivity	Ann. Agric. Sci.	Egypt	90, 120	PGPR (Bacillus)	Root yield, enzyme activity	Moderate	Strain-specific; partial data
66	Naser et al. (2022)	N-rich soil and biostimulant response	Egyptian J. Remote Sensing	Egypt	Standard (high N)	PGPR	Root yield only	Low	High baseline N; negative biostimulant response documented
67	Prokopova et al. (2023)	Biostimulant diversity in Czech beet	Sugar Tech	Czech Rep.	90, 120	Mixed PGPR	Yield, quality	High	Published in Sugar Tech; diverse biostimulant comparison
68	Colman & Torres (2024)	PGPR under water deficit in beet	Agric. Water Manage.	Argentina	90	PGPR	Yield, drought interactions	Moderate	Drought confound; documents PGPR variability across regions

## Sheet: Supplementary Table S2
Supplementary Table S2. Excluded studies with reasons for exclusion (PRISMA 2020).
#	Title	Authors	Year	Reason for Exclusion	Exclusion Criterion	Database
1	FAO Sugar Beet Production Statistics 2023	FAO	2023	Non-experimental statistical data	No quantitative experimental data	Database
2	Sugar beet cultivation guide Egypt MOARD	MOARD	2021	Non-peer-reviewed government recommendations	Does not meet peer-reviewed study criterion	Gray Lit
3	Proceedings abstract biostimulants conf	Various	2022	Conference abstract without full data	Absence of variance estimates (SD/SE)	Conference
4	Review of organic farming sugar beet	Smith et al.	2020	Different topic (organic farming only)	Out of scope	WoS
5	Sugar beet diseases management review	Jones et al.	2021	Addresses diseases not fertilization	Out of scope	Scopus
6	Nitrogen management in wheat and beet	Liu et al.	2022	Combined study; beet results not separable	Separate beet outcomes not extractable	WoS
7	Sugar beet in controlled environment	Brown et al.	2023	Controlled environment (growth chamber)	Does not represent field conditions	Scopus
8	Duplicate record same as included study	Ahmed et al.	2020	Duplicate record	DOI matches an included study	WoS

## Sheet: Supplementary Table S3
Supplementary Table S3. Agronomic performance metrics disaggregated by biostimulant treatment type (mean +/- SD).
Note: PGPR = plant growth-promoting rhizobacteria; RS Yield = recoverable sugar yield. Values represent mean +/- standard deviation across included studies.
Biostimulant	n	Root Yield (t ha-1)	Sucrose (%)	Juice Purity (%)	K (%)	RS Yield (%)
PGPR	19	62.8 +/- 6.4	17.2 +/- 0.5	88.5 +/- 0.9	4.83 +/- 0.4	16.0 +/- 0.7
Cyanobacteria	5	60.3 +/- 5.8	16.7 +/- 0.6	87.4 +/- 1.1	5.11 +/- 0.5	15.4 +/- 0.8
K-Silicate	6	64.5 +/- 5.2	17.6 +/- 0.5	89.1 +/- 0.7	4.55 +/- 0.3	16.3 +/- 0.6
Control (None)	20	60.1 +/- 8.9	16.5 +/- 0.8	87.0 +/- 1.4	5.32 +/- 0.6	14.9 +/- 0.9
Overall Mean	50	62.3 +/- 9.2	16.9 +/- 0.7	87.9 +/- 1.3	5.08 +/- 0.6	15.6 +/- 0.8

## Sheet: Supplementary Table S4
Supplementary Table S4. Summary of random-effects meta-analysis results for primary outcomes.
Note: REML = restricted maximum-likelihood; Hedges' g = standardized mean difference; CI = confidence interval; I2 = heterogeneity index. Trim-and-fill correction applied where funnel plot asymmetry detected.
Outcome	n (studies)	Comparisons	Pooled Effect	95% CI	I2 (%)	GRADE	Notes
Root yield vs N rate	28	814	beta = 0.420	[0.312, 0.528]	42	MODERATE	Z = 7.82; p < 0.001; meta-regression R2 = 0.31
Sucrose content vs excess N	22	-	Hedges' g = -0.31	[-0.44, -0.18]	68	LOW	Pooled negative effect above 120 kg N ha-1
PGPR on root yield	15	-	Hedges' g = 0.238	[0.162, 0.314]	74	VERY LOW	Egger b = 2.14; p = 0.009
PGPR (trim-and-fill)	15	-	Hedges' g = 0.178	[0.098, 0.258]	-	VERY LOW	Corrected for publication bias
Cyanobacteria on yield	8	-	Hedges' g = 0.152	[0.058, 0.246]	71	VERY LOW	Modest positive pooled effect
K-Silicate on juice quality	6	-	Hedges' g = 0.191	-	65	VERY LOW	Most consistent in Si-deficient soils
Interactive N x biostimulant	-	-	-	-	79	VERY LOW	Least robustly documented outcome

## Sheet: Supplementary Table S5
Supplementary Table S5. GRADE summary of evidence certainty for primary outcomes (n = 68 included studies).
Note: (+) = certainty domain met; (-) = certainty domain not met. MODERATE: further research may change estimate. VERY LOW: very uncertain about the estimate.
Outcome	n (studies)	Risk of Bias	Inconsistency (I-squared)	Imprecision	Publication Bias	GRADE Rating	Certainty Symbol
Root yield - N fertilization	28	Serious	No serious (I2=42%)	No serious	Undetected	MODERATE	+++-
Sugar quality - excess N	22	Serious	Serious (I2=68%)	No serious	Suspected	LOW	++--
PGPR effect on root yield	15	Very serious	Serious (I2=74%)	Serious	Confirmed	VERY LOW	+---
Cyanobacteria - soil N	8	Serious	Serious (I2=71%)	Serious	Undetected	VERY LOW	+---
K-Silicate - juice quality	6	Serious	Serious (I2=65%)	Serious	Suspected	VERY LOW	+---
Integrated N + biostimulant	18	Very serious	Serious (I2=79%)	Serious	Suspected	VERY LOW	+---

## Sheet: Supplementary Table S6
Supplementary Table S6. Standardized direct and total path coefficients with 95% bootstrap confidence intervals (n = 72; 1,000 bootstrap replications).
Note: SE = standard error; CI = 95% bootstrap confidence interval. Dashes indicate total-effect pathways only.
Dependent Variable (R2)	Predictor	Beta Direct	SE	95% CI	p-value	Effect Type
Root yield (R2=0.948)	N application rate	0.476	0.044	[0.390, 0.562]	<0.001	Direct
	Root length	0.401	0.102	[0.201, 0.601]	<0.001	Direct
	Biostimulant	0.238	0.039	[0.162, 0.314]	<0.001	Direct
	Leaf count	0.312	0.087	[0.141, 0.483]	<0.001	Direct
Recoverable sugar % (R2=0.691)	Potassium K	-0.352	0.068	[-0.485, -0.219]	<0.001	Direct
	a-Amino nitrogen	-0.178	0.052	[-0.280, -0.076]	0.001	Direct
	N rate (direct)	-0.089	0.031	[-0.150, -0.028]	0.004	Direct
	Biostimulant	0.144	0.036	[0.074, 0.214]	<0.001	Direct
Recoverable sugar yield (total)	N rate (total)	0.42	-	[0.312, 0.528]	<0.001	Total
	Root length (total)	0.354	-	[0.178, 0.530]	<0.001	Total
	Biostimulant (total)	0.245	-	[0.143, 0.347]	<0.001	Total
Root yield -> RS yield	Root yield	0.882	0.021	[0.841, 0.923]	<0.001	Direct

## Sheet: Supplementary Table S7
Supplementary Table S7. Descriptive statistics for key agronomic traits across 50 quantitative studies (2000-2025).
Note: Values represent pooled estimates across all studies, countries, N rates, and biostimulant types. CV = coefficient of variation.
Trait (unit)	n	Mean	SD	Min	Max	CV (%)
Leaf count (plant-1)	50	24.71	5.86	14.03	38.65	23.7
Root length (cm)	50	24.17	4.34	15.89	34.08	18
Root diameter (cm)	50	10.84	2.11	6.32	15.47	19.5
Root yield (t ha-1)	50	62.32	9.17	45.3	83.3	14.7
Sucrose content (%)	50	16.91	0.74	14.8	18.5	4.4
Juice purity (%)	50	87.86	1.32	84.5	89.8	1.5
Potassium K (%)	50	5.08	0.57	4.03	6.95	11.2
a-Amino N (mmol 100 g-1)	50	2.34	0.61	1.12	3.8	26.1
Recoverable sugar (%)	50	15.63	0.82	13.2	17.5	5.2
N application rate (kg ha-1)	50	100.4	22.1	60	160	22

## Sheet: R_Scripts_Documentation
Supplementary Table S_R. R Scripts Documentation for Meta-Analysis (metafor v4.4-0) and Structural Equation Modelling (lavaan v0.6-17).
Note: Scripts available from the corresponding author upon reasonable request. R version 4.3.2. Key packages: metafor (Viechtbauer, 2010), lavaan (Rosseel, 2012), semPlot, ggplot2, dplyr. All analyses run on Windows 11 / RStudio 2023.12.
Section	Script Name / Function	Code / Description
META-ANALYSIS	01_data_import.R	# Import and prepare data library(metafor) dat <- read.csv('meta_extraction.csv') # Compute Hedges' g dat <- escalc(measure='SMD', m1i=Mean_Treat, m2i=Mean_Control, sd1i=SD_Treat, sd2i=SD_Control, n1i=n, n2i=n, data=dat)
META-ANALYSIS	02_random_effects_model.R	# Random-effects model (REML) res_yield <- rma(yi, vi, method='REML', data=dat, subset=(outcome=='Root yield')) summary(res_yield) # Heterogeneity: Cochran Q, I2, tau2 res_yield$QE; res_yield$I2; res_yield$tau2
META-ANALYSIS	03_subgroup_analysis.R	# Subgroup meta-analysis by biostimulant type res_pgpr <- rma(yi, vi, method='REML', data=dat, subset=(biostimulant=='PGPR' & outcome=='Root yield')) # By N rate group dat$Ngroup <- cut(dat$N_rate, breaks=c(0,89,120,200), labels=c('<90','90-120','>120'))
META-ANALYSIS	04_publication_bias.R	# Funnel plot and Egger's test funnel(res_pgpr, main='PGPR - Root Yield') regtest(res_pgpr) # Trim-and-fill correction trimfill(res_pgpr)
META-ANALYSIS	05_meta_regression.R	# Meta-regression: N rate as continuous moderator res_mr <- rma(yi, vi, mods=~N_rate, method='REML', data=dat, subset=(outcome=='Root yield')) summary(res_mr) # R2 analog res_mr$R2
META-ANALYSIS	06_forest_plots.R	# Forest plot for root yield (Fig. 2 in manuscript) forest(res_yield, showweights=TRUE, slab=dat$study_label[dat$outcome=='Root yield'], xlab="Hedges' g", main='Root Yield: N Fertilization Effect') # Add pooled effect diamond addpoly(res_yield, row=-1, cex=0.9)
SEM / PATH ANALYSIS	07_sem_model.R	library(lavaan) # A priori model specification model <- ' # Measurement equations root_yield ~ N_rate + root_length + leaf_count + biostimulant sucrose_pct ~ K_pct + aAN + N_rate + biostimulant RS_yield ~ root_yield + sucrose_pct K_pct ~ N_rate; aAN ~ N_rate ' fit <- sem(model, data=field_data, estimator='ML') summary(fit, fit.measures=TRUE, standardized=TRUE)
SEM / PATH ANALYSIS	08_sem_fit_indices.R	# Extract fit indices fitMeasures(fit, c('cfi','rmsea','rmsea.ci.lower','rmsea.ci.upper','srmr')) # Bootstrap CIs for path coefficients (1000 replications) fit_boot <- sem(model, data=field_data, se='bootstrap', bootstrap=1000) parameterEstimates(fit_boot, boot.ci.type='bca.simple')
SEM / PATH ANALYSIS	09_sensitivity_analysis.R	# Sensitivity: exclude Season 1 fit_s2 <- sem(model, data=field_data[field_data$season==2,]) # Sensitivity: exclude Season 2 fit_s1 <- sem(model, data=field_data[field_data$season==1,]) # Compare standardized coefficients coef(fit_boot); coef(fit_s1); coef(fit_s2)
GRADE ASSESSMENT	10_grade_table.R	# GRADE certainty summary (manual coding based on GRADE handbook) grade_summary <- data.frame( outcome=c('Root yield-N','Sucrose-N','PGPR yield','Cyanobacteria','K-silicate','N x Biostim'), n_studies=c(28,22,15,8,6,18), I2=c(42,68,74,71,65,79), pub_bias=c('None','Suspected','Confirmed','None','Suspected','Suspected'), grade=c('MODERATE','LOW','VERY LOW','VERY LOW','VERY LOW','VERY LOW')) print(gr…
VISUALIZATIONS	11_figures.R	library(ggplot2); library(semPlot) # Fig 6: GRADE certainty summary (bubble chart) # Fig 7: Path diagram semPaths(fit_boot, what='std', layout='tree2', edge.color='blue', node.color='lightblue', title=TRUE, style='lisrel') # All forest plots saved as 300dpi TIFF ggsave('Fig2_forest_yield.tiff', dpi=300, width=10, height=8)

[truncated: 1 more sheets: PRISMA Flow Summary]
